# Supplementary material for: Baicalin, Amoxicillin, and Probenecid Provide Protection in Mice Against Glaesserella parasuis Challenge
Source: Biomolecules. 2025 Mar 31;15(4):507. doi: 10.3390/biom15040507 (PMC12024593; doi:10.3390/biom15040507)
Supplement: Supplementary file 1 [file biomolecules-15-00507-s001.zip]

Archive with 8 entries (8 files):
- Supplemental Figure S1.tif
- Supplemental Figure S2.tif
- Supplemental Figure S3.tif
- Supplemental Figure S4.tif
- Supplemental Figure S5.tif
- Supplemental Table S1.pdf
- Supplemental Table S2.pdf
- Supplemental Table S3.pdf
